# Supplementary material for: Reporting of Drug-Induced Myopathies Associated with the Combination of Statins and Daptomycin: A Disproportionality Analysis Using the US Food and Drug Administration Adverse Event Reporting System
Source: J Clin Med. 2023 May 18;12(10):3548. doi: 10.3390/jcm12103548 (PMC10219483; doi:10.3390/jcm12103548)
Supplement: Supplementary file 1 [file jcm-12-03548-s001.zip]

Archive with 1 entries (1 files):
- jcm-2365929-supplementary.pdf
